# Supplementary material for: First-in-Class Dual Hybrid Carbonic Anhydrase Inhibitors and Transient Receptor Potential Vanilloid 1 Agonists Revert Oxaliplatin-Induced Neuropathy
Source: J Med Chem. 2023 Jan 10;66(2):1616–33. doi: 10.1021/acs.jmedchem.2c01911 (PMC9940855; doi:10.1021/acs.jmedchem.2c01911)
Supplement: Supplementary file 2 — jm2c01911_si_002.csv [file jm2c01911_si_002.csv]

Comp. No	SMILES
7a	O=S(C1=CC=C(N2C[C@H](NC(NC3=CC=C(F)C=C3)=O)CC2)N=C1)(N)=O
7b	O=S(C1=CC=C(N2C[C@@H](NC(NC3=CC=C(F)C=C3)=O)CC2)N=C1)(N)=O
8a	O=S(C1=CC=C(N2C[C@H](NC(NC3=CC=C(F)C=C3)=S)CC2)N=C1)(N)=O
8b	O=S(C1=CC=C(N2C[C@@H](NC(NC3=CC=C(F)C=C3)=S)CC2)N=C1)(N)=O
9a	O=S(C1=CC=C(N2C[C@H](NC(NC3=CC=CC=C3)=S)CC2)N=C1)(N)=O
9b	O=S(C1=CC=C(N2C[C@@H](NC(NC3=CC=CC=C3)=S)CC2)N=C1)(N)=O
10a	O=S(C1=CC=C(N2C[C@H](NC(NC3=CC=C(Cl)C(C(F)(F)F)=C3)=O)CC2)N=C1)(N)=O
10b	O=S(C1=CC=C(N2C[C@H](NC(NC3=CC=C(Cl)C(C(F)(F)F)=C3)=O)CC2)N=C1)(N)=O
11a	O=S(C1=CC=C(N2C[C@H](NC(NC3=CC=CC=C3F)=O)CC2)N=C1)(N)=O
11b	O=S(C1=CC=C(N2C[C@@H](NC(NC3=CC=CC=C3F)=O)CC2)N=C1)(N)=O
12a	O=S(C1=CC=C(N2C[C@H](NC(NC3=CC=CC=C3Cl)=O)CC2)N=C1)(N)=O
12b	O=S(C1=CC=C(N2C[C@@H](NC(NC3=CC=CC=C3Cl)=O)CC2)N=C1)(N)=O
13a	O=S(C1=CC=C(N2C[C@H](NC(NC3=CC=C(OC4=CC=CC=C4)C=C3)=O)CC2)N=C1)(N)=O
13b	O=S(C1=CC=C(N2C[C@@H](NC(NC3=CC=C(OC4=CC=CC=C4)C=C3)=O)CC2)N=C1)(N)=O
14a	O=S(C1=CC=C(N2C[C@H](NC(NC3=CC=C(Cl)C(Cl)=C3)=O)CC2)N=C1)(N)=O
14b	O=S(C1=CC=C(N2C[C@@H](NC(NC3=CC=C(Cl)C(Cl)=C3)=O)CC2)N=C1)(N)=O
15a	O=S(C1=CC=C(N2C[C@H](NC(NC3=CC=C4OCCOC4=C3)=O)CC2)N=C1)(N)=O
15b	O=S(C1=CC=C(N2C[C@@H](NC(NC3=CC=C4OCCOC4=C3)=O)CC2)N=C1)(N)=O
16a	O=S(C1=CC=C(N2C[C@H](NC(NC3=CC(C(F)(F)F)=CC(C(F)(F)F)=C3)=O)CC2)N=C1)(N)=O
16b	O=S(C1=CC=C(N2C[C@@H](NC(NC3=CC(C(F)(F)F)=CC(C(F)(F)F)=C3)=O)CC2)N=C1)(N)=O
17a	O=C(O)C1=CC(NC(N[C@H]2CN(C3=NC=C(S(=O)(N)=O)C=C3)CC2)=S)=CC=C1C4C5=C(OC6=C4C=CC(O)=C6)C=C(O)C=C5
17b	O=C(O)C1=CC(NC(N[C@@H]2CN(C3=NC=C(S(=O)(N)=O)C=C3)CC2)=S)=CC=C1C4C5=C(OC6=C4C=CC(O)=C6)C=C(O)C=C5
18a	O=S(C1=CC=C(N2C[C@H](NC(NC3=CC=CC=C3OC)=O)CC2)N=C1)(N)=O
18b	O=S(C1=CC=C(N2C[C@@H](NC(NC3=CC=CC=C3OC)=O)CC2)N=C1)(N)=O
19a	O=S(C1=CC=C(N2C[C@H](NC(NC3=CC=C([N+]([O-])=O)C=C3)=O)CC2)N=C1)(N)=O
19b	O=S(C1=CC=C(N2C[C@@H](NC(NC3=CC=C([N+]([O-])=O)C=C3)=O)CC2)N=C1)(N)=O
20a	O=S(C1=CC=C(N2C[C@H](NC(NC3=CC=C(C(F)(F)F)C=C3)=O)CC2)N=C1)(N)=O
20b	O=S(C1=CC=C(N2C[C@@H](NC(NC3=CC=C(C(F)(F)F)C=C3)=O)CC2)N=C1)(N)=O
21a	O=S(C1=CC=C(N2C[C@H](NC(NC3=CC=CC=C3F)=S)CC2)N=C1)(N)=O
21b	O=S(C1=CC=C(N2C[C@@H](NC(NC3=CC=CC=C3F)=S)CC2)N=C1)(N)=O
22a	O=S(C1=CC=C(N2C[C@H](NC(NC3=C(F)C=C(F)C=C3Br)=O)CC2)N=C1)(N)=O
22b	O=S(C1=CC=C(N2C[C@@H](NC(NC3=C(F)C=C(F)C=C3Br)=O)CC2)N=C1)(N)=O
24a	O=S(C1=CC=C(N2C[C@H](NC(NS(=O)(C3=CC=CC=C3)=O)=O)CC2)N=C1)(N)=O
25a	O=S(C1=CC=C(N2C[C@H](NC(NS(=O)(C3=CC=CC=C3Cl)=O)=O)CC2)N=C1)(N)=O
25b	O=S(C1=CC=C(N2C[C@@H](NC(NS(=O)(C3=CC=CC=C3Cl)=O)=O)CC2)N=C1)(N)=O
35a	O=S(C1=CC=C(NC(N[C@H]2CN(C3=NC=CC=C3)CC2)=S)C=C1)(N)=O
36a	O=S(C1=CC=CC(NC(N[C@H]2CN(C3=NC=CC=C3)CC2)=S)=C1)(N)=O
37a	O=S(C1=CC=C(NC(N[C@H]2CN(C3=NC([N+]([O-])=O)=CC=C3)CC2)=S)C=C1)(N)=O
37b	O=S(C1=CC=C(NC(N[C@@H]2CN(C3=NC([N+]([O-])=O)=CC=C3)CC2)=S)C=C1)(N)=O
38a	O=S(C1=CC=CC(NC(N[C@H]2CN(C3=NC([N+]([O-])=O)=CC=C3)CC2)=S)=C1)(N)=O
38b	O=S(C1=CC=CC(NC(N[C@@H]2CN(C3=NC([N+]([O-])=O)=CC=C3)CC2)=S)=C1)(N)=O
39a	O=S(C1=CC=C(NC(N[C@H]2CN(C3=NC=C(C(F)(F)F)C=C3)CC2)=S)C=C1)(N)=O
39b	O=S(C1=CC=C(NC(N[C@@H]2CN(C3=NC=C(C(F)(F)F)C=C3)CC2)=S)C=C1)(N)=O
40a	O=S(C1=CC=CC(NC(N[C@H]2CN(C3=NC=C(C(F)(F)F)C=C3)CC2)=S)=C1)(N)=O
40b	O=S(C1=CC=CC(NC(N[C@@H]2CN(C3=NC=C(C(F)(F)F)C=C3)CC2)=S)=C1)(N)=O
41a	O=S(C1=CC=C(NC(N[C@H]2CN(C3=NC=CC=C3)CC2)=O)C=C1)(N)=O
42a	O=S(C1=CC=CC(NC(N[C@H]2CN(C3=NC=CC=C3)CC2)=O)=C1)(N)=O
43a	O=S(C1=CC=C(NC(N[C@H]2CN(C3=NC([N+]([O-])=O)=CC=C3)CC2)=O)C=C1)(N)=O
43b	O=S(C1=CC=C(NC(N[C@@H]2CN(C3=NC([N+]([O-])=O)=CC=C3)CC2)=O)C=C1)(N)=O
44a	O=S(C1=CC=CC(NC(N[C@H]2CN(C3=NC([N+]([O-])=O)=CC=C3)CC2)=O)=C1)(N)=O
44b	O=S(C1=CC=CC(NC(N[C@@H]2CN(C3=NC([N+]([O-])=O)=CC=C3)CC2)=O)=C1)(N)=O
45a	O=S(C1=CC=C(NC(N[C@H]2CN(C3=NC=C(C(F)(F)F)C=C3)CC2)=O)C=C1)(N)=O
45b	O=S(C1=CC=C(NC(N[C@@H]2CN(C3=NC=C(C(F)(F)F)C=C3)CC2)=O)C=C1)(N)=O
46a	O=S(C1=CC=CC(NC(N[C@H]2CN(C3=NC=C(C(F)(F)F)C=C3)CC2)=O)=C1)(N)=O
46b	O=S(C1=CC=CC(NC(N[C@@H]2CN(C3=NC=C(C(F)(F)F)C=C3)CC2)=O)=C1)(N)=O
